# Supplementary material for: Progesterone Attenuates SIRT1-Deficiency-Mediated Pre-Eclampsia
Source: Biomolecules. 2022 Mar 9;12(3):422. doi: 10.3390/biom12030422 (PMC8946184; doi:10.3390/biom12030422)
Supplement: Supplementary file 1 [file biomolecules-12-00422-s001.zip]

Archive with 1 entries (1 files):
- biomolecules-1565295-supplementary.pdf
